# Supplementary material for: A Rewired NADPH-Dependent Redox Shuttle for Testing Peroxisomal Compartmentalization of Synthetic Metabolic Pathways in Komagataella phaffii
Source: Microorganisms. 2024 Dec 30;13(1):46. doi: 10.3390/microorganisms13010046 (PMC11767246; doi:10.3390/microorganisms13010046)
Supplement: Supplementary file 1 [file microorganisms-13-00046-s001.zip › Supplementary file S2.xlsx]

## Sheet: PEX - LCMS Data
MEDIA	Sample type	Sample name	Peak area	3HP titer (mg/L)	Slope and y-intercept from linear regression between Peak area and 3HP titer
BMG (Glycerol)	3HP standard	10	23700	10	Slope	2853.01				NOTE 1: Sample analysis required several days, thus standards were re-injected before each set of samples, and a new regression equation was calculated for each case.
	3HP standard	25	52629	25	y-intercept	-10163.2
	3HP standard	50	135687	50
	3HP standard	100	268291	100
	3HP standard	200	482101	200						NOTE 2: Unless otherwise specified, each linear regression equation was derived using only the first three points, as 3-HP concentrations from all samples fall within the range covered by these points.
	PpM BMG	1.1	7992	6.36352
	PpM BMG	1.2	7412	6.16023						NOTE 2:
	PpM BMG	2.1	8044	6.38175
	PpM BMG	2.2	7921	6.33864			PpM BMG			NOTE 3: Tables and graphs with the average values per clone and media can be found in the page "Yields and graphs".
	PpM BMG	3.1	7642	6.24085			Average titers (mg/L)	STD deviation
	PpM BMG	3.2	7519	6.19773			6.28045	0.0931796
	3HP standard	10	26754	10	Slope	2984.79
	3HP standard	25	58242	25	y-intercept	-8203.1
	3HP standard	50	144102	50
	3HP standard	100	277565	100
	3HP standard	200	499291	200
	PpMA BMG	1.1	8560	5.61617
	PpMA BMG	1.2	8981	5.75722
	PpMA BMG	2.1	10676	6.3251
	PpMA BMG	2.2	9380	5.8909			PpMA BMG
	PpMA BMG	3.1	10370	6.22258			Average titers (mg/L)	STD deviation
	PpMA BMG	3.2	10629	6.30935			6.02022	0.305498
	PpMAP BMG	1.1	10130	6.14217
	PpMAP BMG	1.2	10544	6.28087
	PpMAP BMG	2.1	8879	5.72305
	PpMAP BMG	2.2	8273	5.52002			PpMAP BMG
	PpMAP BMG	3.1	9603	5.96561			Average titers (mg/L)	STD deviation
	PpMAP BMG	3.2	10174	6.15691			5.96477	0.291392
	3HP standard	10	26236	10	Slope	2965.26
	3HP standard	25	52440	25	y-intercept	-10445.5
	3HP standard	50	142035	50
	3HP standard	100	280091	100
	3HP standard	200	497831	200
	PpMAS BMG	1.1	9629	6.76987
	PpMAS BMG	1.2	9661	6.78067
	PpMAS BMG	2.1	9505	6.72806
	PpMAS BMG	2.2	9737	6.8063			PpMAS BMG
	PpMAS BMG	3.1	10494	7.06159			Average titers (mg/L)	STD deviation
	PpMAS BMG	3.2	9719	6.80023			6.82445	0.119446
	PpMASC BMG	1.1	10625	7.10576
	PpMASC BMG	1.2	11932	7.54653
	PpMASC BMG	2.1	13104	7.94178
	PpMASC BMG	2.2	13841	8.19032			PpMASC BMG
	PpMASC BMG	3.1	12474	7.72932			Average titers (mg/L)	STD deviation
	PpMASC BMG	3.2	12526	7.74685			7.71009	0.368235
	3HP standard	10	23885	10	Slope	2728.65
	3HP standard	25	48285	25	y-intercept	-9759.11
	3HP standard	50	130488	50
	3HP standard	100	257971	100
	3HP standard	200	463516	200
	PpMAC BMG	1.1	11879	7.92997
	PpMAC BMG	1.2	10634	7.4737
	PpMAC BMG	2.1	12951	8.32284
	PpMAC BMG	2.2	11707	7.86693			PpMAC BMG
	PpMAC BMG	3.1	10887	7.56642			Average titers (mg/L)	STD deviation
	PpMAC BMG	3.2	10236	7.32784			7.74795	0.36399
BMD (Glucose)	PpM BMD	1.1	23769	12.2874
	PpM BMD	1.2	21858	11.5871
	PpM BMD	2.1	22361	11.7714
	PpM BMD	2.2	21666	11.5167			PpM BMD
	PpM BMD	3.1	20988	11.2682			Average titers (mg/L)	STD deviation
	PpM BMD	3.2	22822	11.9404			11.7285	0.3566
	3HP standard	10	26614	10	Slope	2616
	3HP standard	25	50105	25	y-intercept	-5603.28
	3HP standard	50	128831	50
	3HP standard	100	250883	100
	3HP standard	200	433225	200
	PpMA BMD	1.1	19358	9.54178
	PpMA BMD	1.2	19546	9.61364
	PpMA BMD	2.1	20459	9.96265
	PpMA BMD	2.2	20151	9.84491			PpMA BMD
	PpMA BMD	3.1	23592	11.1603			Average titers (mg/L)	STD deviation
	PpMA BMD	3.2	25323	11.822			10.3242	0.9402
	Pp MAP BMD	1.1	22669	10.8075
	Pp MAP BMD	1.2	20306	9.90417
	Pp MAP BMD	2.1	21206	10.2482
	Pp MAP BMD	2.2	20920	10.1389			PpMAP BMD
	Pp MAP BMD	3.1	21876	10.5043			Average titers (mg/L)	STD deviation
	Pp MAP BMD	3.2	21598	10.398			10.3335	0.312237
	3HP standard	10	24068	10	Slope	2576.4
	3HP standard	25	49011	25	y-intercept	-6966.45
	3HP standard	50	125016	50
	3HP standard	100	259227	100
	3HP standard	200	470958	200
	PpMAS BMD	1.1	21241	10.9484
	PpMAS BMD	1.2	21177	10.9235
	PpMAS BMD	2.1	23049	11.6501
	PpMAS BMD	2.2	24703	12.2921			PpMAS BMD
	PpMAS BMD	3.1	21313	10.9763			Average titers (mg/L)	STD deviation
	PpMAS BMD	3.2	24247	12.1151			11.4843	0.622527
	PpMASC BMD	1.1	27576	13.4072
	PpMASC BMD	1.2	27598	13.4158
	PpMASC BMD	2.1	21656	11.1095
	PpMASC BMD	2.2	22280	11.3517			PpMASC BMD
	PpMASC BMD	3.1	22351	11.3792			Average titers (mg/L)	STD deviation
	PpMASC BMD	3.2	24662	12.2762			12.1566	1.05002
	3HP standard	10	24500	10	Slope	2570.28
	3HP standard	25	51484	25	y-intercept	-5652.81
	3HP standard	50	125531	50
	3HP standard	100	252978	100
	3HP standard	200	475240	200
	PpMAC BMD	1.1	27536	12.9125
	PpMAC BMD	1.2	24471	11.7201
	PpMAC BMD	2.1	22932	11.1213
	PpMAC BMD	2.2	20780	10.284			PpMAC BMD
	PpMAC BMD	3.1	21479	10.556			Average titers (mg/L)	STD deviation
	PpMAC BMD	3.2	23999	11.5364			11.3551	0.941503
BMM (Methanol)	PpMASC BMM	1.1	17446	8.9869
	PpMASC BMM	1.2	16380	8.57216
	PpMASC BMM	2.1	16282	8.53403
	PpMASC BMM	2.2	16574	8.64764			PpMASC BMM
	PpMASC BMM	3.1	15176	8.10373			Average titers (mg/L)	STD deviation
	PpMASC BMM	3.2	16762	8.72078			8.5942	0.289054
	3HP standard	10	27217	10	Slope	2729.06
	3HP standard	25	53760	25	y-intercept	-5609.29
	3HP standard	50	134165	50
	3HP standard	100	258833	100
	3HP standard	200	478930	200
	PpM BMM	1.1	20182	9.45062
	PpM BMM	1.2	18416	8.80351
	PpM BMM	2.1	14404	7.33341
	PpM BMM	2.2	16990	8.28099			PpM BMM
	PpM BMM	3.1	17412	8.43562			Average titers (mg/L)	STD deviation
	PpM BMM	3.2	17852	8.59685			8.4835	0.695212
	PpMA BMM	1.1	15146	7.6053
	PpMA BMM	1.2	14590	7.40156
	PpMA BMM	2.1	15112	7.59284
	PpMA BMM	2.2	15178	7.61702			PpMA BMM
	PpMA BMM	3.1	15776	7.83614			Average titers (mg/L)	STD deviation
	PpMA BMM	3.2	16986	8.27952			7.72206	0.305896
	PpMAP BMM	1.1	15386	7.69324
	PpMAP BMM	1.2	14096	7.22055
	PpMAP BMM	2.1	14822	7.48657
	PpMAP BMM	2.2	14984	7.54593			PpMAP BMM
	PpMAP BMM	3.1	12744	6.72514			Average titers (mg/L)	STD deviation
	PpMAP BMM	3.2	13086	6.85046			7.25365	0.393931
	PpMAC BMM	1.1	18176	8.71557
	PpMAC BMM	1.2	19118	9.06074
	PpMAC BMM	2.1	14528	7.37884
	PpMAC BMM	2.2	15936	7.89477			PpMAC BMM
	PpMAC BMM	3.1	15780	7.83761			Average titers (mg/L)	STD deviation
	PpMAC BMM	3.2	16288	8.02375			8.15188	0.620105
	3HP standard	10	26402	10	Slope	2819.54
	3HP standard	25	56848	25	y-intercept	-6349.99
	3HP standard	50	137361	50
	3HP standard	100	262768	100
	3HP standard	200	452201	200
	PpMAS BMM	1.1	13952	7.20046
	PpMAS BMM	1.2	16668	8.16374
	PpMAS BMM	2.1	13432	7.01603
	PpMAS BMM	2.2	13028	6.87275			PpMAS BMM
	PpMAS BMM	3.1	17238	8.3659			Average titers (mg/L)	STD deviation
	PpMAS BMM	3.2	18488	8.80923			7.73802	0.810172
BMO (Oleic acid)	3HP standard	10	25198	10	Slope	2653.49
	3HP standard	25	52809	25	y-intercept	-6025.88
	3HP standard	50	129462	50
	3HP standard	100	247034	100
	3HP standard	200	436876	200
	PpM BMO	1.1	42191	18.1711
	PpM BMO	1.2	43421	18.6347
	PpM BMO	2.1	44149	18.909
	PpM BMO	2.2	42591	18.3219			PpM BMO
	PpM BMO	3.1	39388	17.1148			Average titers (mg/L)	STD deviation
	PpM BMO	3.2	37343	16.3441			17.9159	0.984401
	3HP standard	10	19038	10	Slope	2041.27
	3HP standard	25	39389	25	y-intercept	-5323.91
	3HP standard	50	99109	50
	3HP standard	100	202096	100
	3HP standard	200	379076	200
	PpMA BMO	1.1	36594	20.5352
	PpMA BMO	1.2	34300	19.4114
	PpMA BMO	2.1	38648	21.5415
	PpMA BMO	2.2	35210	19.8572			PpMA BMO
	PpMA BMO	3.1	36874	20.6724			Average titers (mg/L)	STD deviation
	PpMA BMO	3.2	39270	21.8462			20.644	0.938254
	PpMAP BMO	1.1	39364	21.8922
	PpMAP BMO	1.2	37714	21.0839
	PpMAP BMO	2.1	34632	19.5741
	PpMAP BMO	2.2	35018	19.7632			PpMAP BMO
	PpMAP BMO	3.1	34877	19.6941			Average titers (mg/L)	STD deviation
	PpMAP BMO	3.2	43783	24.0571			21.0108	1.75593
	3HP standard	10	17441	10	Slope	1657.06
	3HP standard	25	31978	25	y-intercept	-3098.46
	3HP standard	50	82136	50
	3HP standard	100	171708	100
	3HP standard	200	326701	200
	PpMAS BMO	1.1	34478	22.6765
	PpMAS BMO	1.2	35452	23.2643
	PpMAS BMO	2.1	34646	22.7779
	PpMAS BMO	2.2	37430	24.458			PpMAS BMO
	PpMAS BMO	3.1	37212	24.3264			Average titers (mg/L)	STD deviation
	PpMAS BMO	3.2	41408	26.8586			23.5006	0.844957
	PpMASC BMO	1.1	40576	26.3565
	PpMASC BMO	1.2	39305	25.5895
	PpMASC BMO	2.1	40316	26.1996
	PpMASC BMO	2.2	11536				PpMASC BMO
	PpMASC BMO	3.1	3248				Average titers (mg/L)	STD deviation
	PpMASC BMO	3.2	8976				26.0486	0.405212
	3HP standard	10	NA	10	Slope	1032.78
	3HP standard	25	NA	25	y-intercept	-5608
	3HP standard	50	46031	50
	3HP standard	100	97670	100
	3HP standard	200	32927	200
	PpMAC BMO	1.1	8875	14.0233
	PpMAC BMO	1.2	9393	14.5249
	PpMAC BMO	2.1	8722	13.8752
	PpMAC BMO	2.2	11196	16.2706			PpMAC BMO
	PpMAC BMO	3.1	13126	18.1394			Average titers (mg/L)	STD deviation
	PpMAC BMO	3.2	11967	17.0172			15.6418	1.76142
*Discarted values

## Sheet: PEX - Summary
Media	BMG (12.6 g/L)		BMD (20.0 g/L)		BMM (11.88 g/L)		BMO (10 g/L with 89% oleic acid content)
Strain	Average 3-HP titer (mg/L)	SD (mg/L)	Average 3-HP titer (mg/L)	SD (mg/L)	Average 3-HP titer (mg/L)	SD (mg/L)	Average 3-HP titer (mg/L)	SD (mg/L)
PpM	6.28045	0.0931796	11.7285	0.3566	8.4835	0.695212	17.9159	0.984401
PpMA	6.02022	0.305498	10.3242	0.9402	7.72206	0.305896	20.644	0.938254
PpMAS	6.82445	0.119446	11.4843	0.622527	7.73802	0.810172	23.5006	0.844957
PpMAC	7.74795	0.36399	11.3551	0.941503	8.15188	0.620105	15.6418	1.76142
PpMASC	7.71009	0.368235	12.1566	1.05002	8.5942	0.289054	26.0486	0.405212
PpMAP	5.96477	0.291392	10.3335	0.312237	7.25365	0.393931	21.0108	1.75593
Strain	Average yield (mCmol/Cmol)	SD (mCmol/Cmol)	Average yield (mCmol/Cmol)	SD (mCmol/Cmol)	Average yield (mCmol/Cmol)	SD (mCmol/Cmol)	Average yield (mCmol/Cmol)	SD (mCmol/Cmol)
PpM	0.509592	0.00756054	0.586414	0.0178296	0.761981	0.0624433	1.05206	0.0578062
PpMA	0.488477	0.0247879	0.516199	0.047009	0.693589	0.0274753	1.21226	0.0550964
PpMAS	0.553732	0.00969177	0.574201	0.0311257	0.695022	0.072769	1.38001	0.0496178
PpMAC	0.628664	0.0295339	0.567741	0.0470741	0.732195	0.0556973	0.91852	0.103435
PpMASC	0.625592	0.0298783	0.607816	0.0524997	0.771924	0.0259626	1.52963	0.0237949
PpMAP	0.483978	0.0236434	0.516664	0.0156115	0.651516	0.0353825	1.2338	0.103112
Strain	Average concentration (mM)	SD (mM)	Average concentration (mM)	SD (mM)	Average concentration (mM)	SD (mM)	Average concentration (mM)	SD (mM)
PpM	0.0697208	0.00103441	0.130201	0.00395871	0.0941774	0.00771772	0.198889	0.0109281			Molecular weight (g/mol)	C-mol/mol
PpMA	0.0668319	0.00339141	0.114612	0.0104374	0.0857245	0.00339583	0.229174	0.0104158		Glycerol	92.0938	3
PpMAS	0.0757599	0.001326	0.12749	0.00691083	0.0859016	0.00899392	0.260886	0.00938007		Glucose	180.156	6
PpMAC	0.0860119	0.00404074	0.126055	0.0104519	0.090496	0.00688393	0.173643	0.019554		Methanol	32.04	1
PpMASC	0.0855916	0.00408786	0.134953	0.0116565	0.0954064	0.00320886	0.289171	0.00449835		Oleic acid	282.47	18
PpMAP	0.0662164	0.00323482	0.114715	0.00346622	0.0805245	0.00437312	0.233246	0.0194931		3-HP	90.08	3

## Sheet: PEX - Statistical analysis
	Average 3-HP titer (mg/L)
BMO	t-Test: Two-Sample Assuming Equal Variances				t-Test: Two-Sample Assuming Equal Variances				t-Test: Two-Sample Assuming Equal Variances				t-Test: Two-Sample Assuming Equal Variances				t-Test: Two-Sample Assuming Equal Variances				t-Test: Two-Sample Assuming Equal Variances				t-Test: Two-Sample Assuming Equal Variances
		PpM BMO	PpMA BMO			PpMA BMO	PpMAP BMO			PpMA BMO	PpMAS BMO			PpMA BMO	PpMAC BMO			PpMA BMO	PpMASC BMO			PpMAS BMO	PpMASC BMO			PpMASC BMO	PpMAC BMO
	Mean	17.9159	20.644		Mean	20.644	21.0108		Mean	20.644	23.5006		Mean	20.644	15.6418		Mean	20.644	26.0486		Mean	23.5006	26.0486		Mean	26.0486	15.6418
	Variance	0.969044	0.880321		Variance	0.880321	3.08331		Variance	0.880321	0.713952		Variance	0.880321	3.10261		Variance	0.880321	0.164196		Variance	0.713952	0.164196		Variance	0.164196	3.10261
	Observations	6	6		Observations	6	6		Observations	6	5		Observations	6	6		Observations	6	3		Observations	5	3		Observations	3	6
	Pooled Variance	0.924683			Pooled Variance	1.98181			Pooled Variance	0.806379			Pooled Variance	1.99147			Pooled Variance	0.675714			Pooled Variance	0.5307			Pooled Variance	2.26306
	Hypothesized Mean Difference	0			Hypothesized Mean Difference	0			Hypothesized Mean Difference	0			Hypothesized Mean Difference	0			Hypothesized Mean Difference	0			Hypothesized Mean Difference	0			Hypothesized Mean Difference	0
	df	10			df	10			df	9			df	10			df	7			df	6			df	7
	t Stat	-4.91383			t Stat	-0.451251			t Stat	-5.25354			t Stat	6.13957			t Stat	-9.29812			t Stat	-4.78919			t Stat	9.78327
	P(T<=t) one-tail	0.000305214			P(T<=t) one-tail	0.330718			P(T<=t) one-tail	0.000262609			P(T<=t) one-tail	5.49087e-05			P(T<=t) one-tail	1.72465e-05			P(T<=t) one-tail	0.00151706			P(T<=t) one-tail	1.23572e-05
	t Critical one-tail	1.81246			t Critical one-tail	1.81246			t Critical one-tail	1.83311			t Critical one-tail	1.81246			t Critical one-tail	1.89458			t Critical one-tail	1.94318			t Critical one-tail	1.89458
	P(T<=t) two-tail	0.000610428			P(T<=t) two-tail	0.661437			P(T<=t) two-tail	0.000525218			P(T<=t) two-tail	0.000109817			P(T<=t) two-tail	3.4493e-05			P(T<=t) two-tail	0.00303413			P(T<=t) two-tail	2.47143e-05
	t Critical two-tail	2.22814			t Critical two-tail	2.22814			t Critical two-tail	2.26216			t Critical two-tail	2.22814			t Critical two-tail	2.36462			t Critical two-tail	2.44691			t Critical two-tail	2.36462
BMD	t-Test: Two-Sample Assuming Equal Variances				t-Test: Two-Sample Assuming Equal Variances				t-Test: Two-Sample Assuming Equal Variances				t-Test: Two-Sample Assuming Equal Variances				t-Test: Two-Sample Assuming Equal Variances				t-Test: Two-Sample Assuming Equal Variances				t-Test: Two-Sample Assuming Equal Variances
		PpM BMD	PpMA BMD			PpMA BMD	PpMAP BMD			PpMA BMD	PpMAS BMD			PpMA BMD	PpMAC BMD			PpMA BMD	PpMASC BMD			PpMAS BMD	PpMASC BMD			PpMASC BMD	PpMAC BMD
	Mean	11.7285	10.3242		Mean	10.3242	10.3335		Mean	10.3242	11.4843		Mean	10.3242	11.3551		Mean	10.3242	12.1566		Mean	11.4843	12.1566		Mean	12.1566	11.3551
	Variance	0.127164	0.883976		Variance	0.883976	0.0974921		Variance	0.883976	0.38754		Variance	0.883976	0.886429		Variance	0.883976	1.10254		Variance	0.38754	1.10254		Variance	1.10254	0.886429
	Observations	6	6		Observations	6	6		Observations	6	6		Observations	6	6		Observations	6	6		Observations	6	6		Observations	6	6
	Pooled Variance	0.50557			Pooled Variance	0.490734			Pooled Variance	0.635758			Pooled Variance	0.885202			Pooled Variance	0.993256			Pooled Variance	0.745038			Pooled Variance	0.994482
	Hypothesized Mean Difference	0			Hypothesized Mean Difference	0			Hypothesized Mean Difference	0			Hypothesized Mean Difference	0			Hypothesized Mean Difference	0			Hypothesized Mean Difference	0			Hypothesized Mean Difference	0
	df	10			df	10			df	10			df	10			df	10			df	10			df	10
	t Stat	3.42091			t Stat	-0.0229986			t Stat	-2.51997			t Stat	-1.89774			t Stat	-3.18453			t Stat	-1.34911			t Stat	1.39213
	P(T<=t) one-tail	0.00326871			P(T<=t) one-tail	0.491052			P(T<=t) one-tail	0.0151945			P(T<=t) one-tail	0.043473			P(T<=t) one-tail	0.0048721			P(T<=t) one-tail	0.103528			P(T<=t) one-tail	0.097033
	t Critical one-tail	1.81246			t Critical one-tail	1.81246			t Critical one-tail	1.81246			t Critical one-tail	1.81246			t Critical one-tail	1.81246			t Critical one-tail	1.81246			t Critical one-tail	1.81246
	P(T<=t) two-tail	0.00653743			P(T<=t) two-tail	0.982104			P(T<=t) two-tail	0.030389			P(T<=t) two-tail	0.086946			P(T<=t) two-tail	0.00974421			P(T<=t) two-tail	0.207055			P(T<=t) two-tail	0.194066
	t Critical two-tail	2.22814			t Critical two-tail	2.22814			t Critical two-tail	2.22814			t Critical two-tail	2.22814			t Critical two-tail	2.22814			t Critical two-tail	2.22814			t Critical two-tail	2.22814
BMG	t-Test: Two-Sample Assuming Equal Variances				t-Test: Two-Sample Assuming Equal Variances				t-Test: Two-Sample Assuming Equal Variances				t-Test: Two-Sample Assuming Equal Variances				t-Test: Two-Sample Assuming Equal Variances				t-Test: Two-Sample Assuming Equal Variances				t-Test: Two-Sample Assuming Equal Variances
		PpM BMG	PpMA BMG			PpMA BMG	PpMAP BMG			PpMA BMG	PpMAS BMG			PpMA BMG	PpMAC BMG			PpMA BMG	PpMASC BMG			PpMAS BMG	PpMASC BMG			PpMASC BMG	PpMAC BMG
	Mean	6.28045	6.02022		Mean	6.02022	5.96477		Mean	6.02022	6.82445		Mean	6.02022	7.74795		Mean	6.02022	7.71009		Mean	6.82445	7.71009		Mean	7.71009	7.74795
	Variance	0.00868244	0.0933292		Variance	0.0933292	0.0849096		Variance	0.0933292	0.0142674		Variance	0.0933292	0.132488		Variance	0.0933292	0.135597		Variance	0.0142674	0.135597		Variance	0.135597	0.132488
	Observations	6	6		Observations	6	6		Observations	6	6		Observations	6	6		Observations	6	6		Observations	6	6		Observations	6	6
	Pooled Variance	0.0510058			Pooled Variance	0.0891194			Pooled Variance	0.0537983			Pooled Variance	0.112909			Pooled Variance	0.114463			Pooled Variance	0.074932			Pooled Variance	0.134043
	Hypothesized Mean Difference	0			Hypothesized Mean Difference	0			Hypothesized Mean Difference	0			Hypothesized Mean Difference	0			Hypothesized Mean Difference	0			Hypothesized Mean Difference	0			Hypothesized Mean Difference	0
	df	10			df	10			df	10			df	10			df	10			df	10			df	10
	t Stat	1.99579			t Stat	0.321705			t Stat	-6.00561			t Stat	-8.90578			t Stat	-8.65133			t Stat	-5.60384			t Stat	-0.179079
	P(T<=t) one-tail	0.0369521			P(T<=t) one-tail	0.37715			P(T<=t) one-tail	6.55621e-05			P(T<=t) one-tail	2.27413e-06			P(T<=t) one-tail	2.94735e-06			P(T<=t) one-tail	0.000113239			P(T<=t) one-tail	0.430726
	t Critical one-tail	1.81246			t Critical one-tail	1.81246			t Critical one-tail	1.81246			t Critical one-tail	1.81246			t Critical one-tail	1.81246			t Critical one-tail	1.81246			t Critical one-tail	1.81246
	P(T<=t) two-tail	0.0739043			P(T<=t) two-tail	0.7543			P(T<=t) two-tail	0.000131124			P(T<=t) two-tail	4.54827e-06			P(T<=t) two-tail	5.8947e-06			P(T<=t) two-tail	0.000226477			P(T<=t) two-tail	0.861452
	t Critical two-tail	2.22814			t Critical two-tail	2.22814			t Critical two-tail	2.22814			t Critical two-tail	2.22814			t Critical two-tail	2.22814			t Critical two-tail	2.22814			t Critical two-tail	2.22814
BMM	t-Test: Two-Sample Assuming Equal Variances				t-Test: Two-Sample Assuming Equal Variances				t-Test: Two-Sample Assuming Equal Variances				t-Test: Two-Sample Assuming Equal Variances				t-Test: Two-Sample Assuming Equal Variances				t-Test: Two-Sample Assuming Equal Variances				t-Test: Two-Sample Assuming Equal Variances
		PpM BMM	PpMA BMM			PpMA BMM	PpMAP BMM			PpMA BMM	PpMAS BMM			PpMA BMM	PpMAC BMM			PpMA BMM	PpMASC BMM			PpMAS BMM	PpMASC BMM			PpMASC BMM	PpMAC BMM
	Mean	8.4835	7.72206		Mean	7.72206	7.25365		Mean	7.72206	7.73802		Mean	7.72206	8.15188		Mean	7.72206	8.5942		Mean	7.73802	8.5942		Mean	8.5942	8.15188
	Variance	0.48332	0.0935725		Variance	0.0935725	0.155181		Variance	0.0935725	0.656379		Variance	0.0935725	0.38453		Variance	0.0935725	0.0835524		Variance	0.656379	0.0835524		Variance	0.0835524	0.38453
	Observations	6	6		Observations	6	6		Observations	6	6		Observations	6	6		Observations	6	6		Observations	6	6		Observations	6	6
	Pooled Variance	0.288446			Pooled Variance	0.124377			Pooled Variance	0.374976			Pooled Variance	0.239051			Pooled Variance	0.0885625			Pooled Variance	0.369966			Pooled Variance	0.234041
	Hypothesized Mean Difference	0			Hypothesized Mean Difference	0			Hypothesized Mean Difference	0			Hypothesized Mean Difference	0			Hypothesized Mean Difference	0			Hypothesized Mean Difference	0			Hypothesized Mean Difference	0
	df	10			df	10			df	10			df	10			df	10			df	10			df	10
	t Stat	2.45562			t Stat	2.3005			t Stat	-0.0451266			t Stat	-1.52265			t Stat	-5.07601			t Stat	-2.43808			t Stat	1.58363
	P(T<=t) one-tail	0.0169649			P(T<=t) one-tail	0.0221084			P(T<=t) one-tail	0.482447			P(T<=t) one-tail	0.0794105			P(T<=t) one-tail	0.000240292			P(T<=t) one-tail	0.0174818			P(T<=t) one-tail	0.0721804
	t Critical one-tail	1.81246			t Critical one-tail	1.81246			t Critical one-tail	1.81246			t Critical one-tail	1.81246			t Critical one-tail	1.81246			t Critical one-tail	1.81246			t Critical one-tail	1.81246
	P(T<=t) two-tail	0.0339298			P(T<=t) two-tail	0.0442167			P(T<=t) two-tail	0.964895			P(T<=t) two-tail	0.158821			P(T<=t) two-tail	0.000480584			P(T<=t) two-tail	0.0349635			P(T<=t) two-tail	0.144361
	t Critical two-tail	2.22814			t Critical two-tail	2.22814			t Critical two-tail	2.22814			t Critical two-tail	2.22814			t Critical two-tail	2.22814			t Critical two-tail	2.22814			t Critical two-tail	2.22814
	Average 3-HP yield (mC-mol/Cmol)
BMG	t-Test: Two-Sample Assuming Equal Variances				t-Test: Two-Sample Assuming Equal Variances
		BMG All strains	BMM All strains			BMG All strains	BMD All strains
	Mean	0.548339	0.717705		Mean	0.548339	0.561506
	Variance	0.00433527	0.0021174		Variance	0.00433527	0.00140572
	Observations	6	6		Observations	6	6
	Pooled Variance	0.00322634			Pooled Variance	0.00287049
	Hypothesized Mean Difference	0			Hypothesized Mean Difference	0
	df	10			df	10
	t Stat	-5.16454			t Stat	-0.42566
	P(T<=t) one-tail	0.00021122			P(T<=t) one-tail	0.339686
	t Critical one-tail	1.81246			t Critical one-tail	1.81246
	P(T<=t) two-tail	0.000422439			P(T<=t) two-tail	0.679371
	t Critical two-tail	2.22814			t Critical two-tail	2.22814
BMD	t-Test: Two-Sample Assuming Equal Variances
		BMD All strains	BMM All strains
	Mean	0.561506	0.717705
	Variance	0.00140572	0.0021174
	Observations	6	6
	Pooled Variance	0.00176156
	Hypothesized Mean Difference	0
	df	10
	t Stat	-6.44599
	P(T<=t) one-tail	3.69274e-05
	t Critical one-tail	1.81246
	P(T<=t) two-tail	7.38547e-05
	t Critical two-tail	2.22814

## Sheet: CYT - HPLC Data
Glucose (HPLC analysis 18.79 g/L)
Sample	3HP titers		Feed	Yields						Statistics
	3HP (g/L)	Average 3HP per strain (g/L)	Residual C source (g/L)	Yield (g3HP/gGlu)	Average yield per strain (g3HP/gGlu)	Yield (mol3HP/molGlu)	Average yield per strain (mol3HP/molGlu)	Yield (Cmol3HP/CmolGlu)	Average yield per strain (Cmol3HP/CmolGlu)	SD (Cmol3HP/CmolGlu)	SE (Cmol3HP/CmolGlu)
															Molecular weight (g/mol)	C-mol/mol
PpHp2 BMD.1	1.9807	1.97413	0	0.105412	0.105063	0.21082	0.210121	0.10541	0.105061	0.00119127	0.00068778			Glycerol	92.0938	3
PpHp2 BMD.2	1.9492		0	0.103736		0.207467		0.103734						Glucose	180.156	6
PpHp2 BMD.3	1.9925		0	0.10604		0.212076		0.106038						Methanol	32.04	1
PpHp4 BMD.1	2.0536	2.05667	0	0.109292	0.109455	0.21858	0.218906	0.10929	0.109453	0.0015286	0.000882538			Oleic acid	282.47	18
PpHp4 BMD.2	2.0296		0	0.108015		0.216025		0.108013						3-HP	90.08	3
PpHp4 BMD.3	2.0868		0	0.111059		0.222113		0.111057
PpHp6 BMD.1	1.8257	1.82813	0	0.0971634	0.0972929	0.194322	0.194581	0.0971612	0.0972907	0.00541616	0.00312702
PpHp6 BMD.2	1.9311		0	0.102773		0.205541		0.10277
PpHp6 BMD.3	1.7276		0	0.0919425		0.183881		0.0919405
Glycerol (HPLC analysis 12.43 g/L)
Sample	3HP titers		Feed	Yields						Statistics
	3HP (g/L)	Average 3HP per strain (g/L)	Residual C source (g/L)	Yield (g3HP/gGly)	Average yield per strain (g3HP/gGly)	Yield (mol3HP/molGly)	Average yield per strain (mol3HP/molGly)	Yield (Cmol3HP/CmolGly)	Average yield per strain (Cmol3HP/CmolGly)	SD (Cmol3HP/CmolGly)	SE (Cmol3HP/CmolGly)
PpHp2 BMG.1	1.4289	1.3953	0	0.114956	0.112253	0.117526	0.114762	0.117526	0.114762	0.00564059	0.0032566
PpHp2 BMG.2	1.3164		0	0.105905		0.108273		0.108273
PpHp2 BMG.3	1.4406		0	0.115897		0.118488		0.118488
PpHp4 BMG.1	1.4307	1.41917	0	0.115101	0.114173	0.117674	0.116725	0.117674	0.116725	0.0018682	0.00107861
PpHp4 BMG.2	1.4338		0	0.11535		0.117929		0.117929
PpHp4 BMG.3	1.393		0	0.112068		0.114573		0.114573
PpHp6 BMG.1	1.3314	1.3298	0	0.107112	0.106983	0.109506	0.109375	0.109506	0.109375	0.00103441	0.000597217
PpHp6 BMG.2	1.3415		0	0.107924		0.110337		0.110337
PpHp6 BMG.3	1.3165		0	0.105913		0.108281		0.108281
MeOH (HPLC analysis 3.67 g/L + 7.92 g/L pulse)
Sample	3HP titers		Feed	Yields						Statistics
	3HP (g/L)	Average 3HP per strain (g/L)	Residual C source (g/L)	Yield (g3HP/gMeOH)	Average yield per strain (g3HP/gMeOH)	Yield (mol3HP/molMeOH)	Average yield per strain (mol3HP/molMeOH)	Yield (Cmol3HP/CmolMeOH)	Average yield per strain (Cmol3HP/CmolMeOH)	SD (Cmol3HP/CmolMeOH)	SE (Cmol3HP/CmolMeOH)
PpHP2.1 BMM	0.2667	0.2766	0	0.0231712	0.0240313	0.00824161	0.00854754	0.0247248	0.0256426	0.0011967	0.000690917
PpHP2.2 BMM	0.2912		0	0.0252997		0.00899871		0.0269961
PpHP2.3 BMM	0.2719		0	0.0236229		0.0084023		0.0252069
PpHP4.1 BMM	0.3527	0.3208	0	0.0306429	0.0278714	0.0108992	0.00991341	0.0326976	0.0297402	0.0027482	0.00158667
PpHP4.2 BMM	0.2941		0	0.0255517		0.00908832		0.027265
PpHP4.3 BMM	0.3156		0	0.0274196		0.00975272		0.0292582
PpHP6.1 BMM	0.2595	0.257533	0	0.0225456	0.0223747	0.00801911	0.00795834	0.0240573	0.023875	0.000163314	9.42896e-05
PpHP6.2 BMM	0.257		0	0.0223284		0.00794185		0.0238256
PpHP6.3 BMM	0.2561		0	0.0222502		0.00791404		0.0237421
BMO (Added 10 g/L and Tween 80 = 10,114 g/L*)
Sample	3HP titers		Feed	Yields						Statistics
	3HP (g/L)	Average 3HP per strain (g/L)	Residual C source (g/L)	Yield (g3HP/gOA)	Average yield per strain (g3HP/gOA)	Yield (mol3HP/molOA)	Average yield per strain (mol3HP/molOA)	Yield (Cmol3HP/CmolOA)	Average yield per strain (Cmol3HP/CmolOA)	SD (Cmol3HP/CmolOA)	SE (Cmol3HP/CmolOA)
PpHp2 BMO.1	0.1953	0.204233	0	0.0193099	0.0201931	0.0605513	0.063321	0.0100919	0.0105535	0.00042342	0.000244462
PpHp2 BMO.2	0.2114		0	0.0209017		0.065543		0.0109238
PpHp2 BMO.3	0.206		0	0.0203678		0.0638687		0.0106448
PpHp4 BMO.1	0.2179	0.222767	0	0.0215444	0.0220256	0.0675582	0.0690671	0.0112597	0.0115112	0.000267325	0.00015434
PpHp4 BMO.2	0.2222		0	0.0219695		0.0688914		0.0114819
PpHp4 BMO.3	0.2282		0	0.0225628		0.0707517		0.0117919
PpHp6 BMO.1	0.224	0.224133	0	0.0221475	0.0221607	0.0694495	0.0694908	0.0115749	0.0115818	3.66604e-05	2.11659e-05
PpHp6 BMO.2	0.2235		0	0.0220981		0.0692945		0.0115491
PpHp6 BMO.3	0.2249		0	0.0222365		0.0697285		0.0116214
*Consideration: since Tween 80 can be used as a C source by itself, an assumption was made for yield calculations --> 1 Tween 80 molecule hidrolizes to 1 oleic acid molecule and 1%v/v was applied in the screening
	V (mL)	%V	V. Tween (mL)	Density Tween 80 (g/mL)		Tween 80 (g)	Tween 80 (mol)	Tween/Oleic hydrolisis relation		Oleic obtained from Tween (mol)	Oleic obtained from Tween (g)	Total Oleic (g)
	50	1	0.5	1.06		0.53	0.00040458	1		0.00040458	0.114282	10.1143
	Mm Tween 80 (g/mol)									Mm Oleic (g/mol)
	1310									282.47

## Sheet: CYT - Summary
C-Source	Strain	Average 3HP titer (g/L)	SD
Glucose	PpHp2	1.97413	0.0223844
	PpHp4	2.05667	0.028723
	PpHp6	1.82813	0.101772
Glycerol	PpHp2	1.3953	0.0685794
	PpHp4	1.41917	0.0227139
	PpHp6	1.3298	0.0125766
MeOH	PpHp2	0.2766	0.0129085
	PpHp4	0.3208	0.0296441
	PpHp6	0.257533	0.00176163
Oleic acid	PpHp2	0.204233	0.0081941
	PpHp4	0.222767	0.00517333
	PpHp6	0.224133	0.00070946
C-Source	Strain	Average product yield (Cmol/Cmol3HP)	SD
Glucose	PpHp2	0.105061	0.00119127
	PpHp4	0.109453	0.0015286
	PpHp6	0.0972907	0.00541616
Glycerol	PpHp2	0.114762	0.00564059
	PpHp4	0.116725	0.0018682
	PpHp6	0.109375	0.00103441
MeOH	PpHp2	0.0256426	0.0011967
	PpHp4	0.0297402	0.0027482
	PpHp6	0.023875	0.000163314
Oleic acid	PpHp2	0.0105535	0.00042342
	PpHp4	0.0115112	0.000267325
	PpHp6	0.0115818	3.66604e-05
C-Source	Strain	Average 3HP concentration (mM)	SD
Glucose	PpHp2	21.9153	0.248495
	PpHp4	22.8316	0.318862
	PpHp6	20.2946	1.12979
Glycerol	PpHp2	15.4896	0.761316
	PpHp4	15.7545	0.252153
	PpHp6	14.7624	0.139616
MeOH	PpHp2	3.0706	0.143301
	PpHp4	3.56128	0.329086
	PpHp6	2.85894	0.0195563
Oleic acid	PpHp2	2.26724	0.0909647
	PpHp4	2.47299	0.0574304
	PpHp6	2.48816	0.00787589
			PpHp2
			PpHp4
			PpHp6
			PpM
			PpMA
			PpMAC

## Sheet: CYT - Statistical analysis
	Average 3-HP titer (g/L)
BMO	t-Test: Two-Sample Assuming Equal Variances				t-Test: Two-Sample Assuming Equal Variances				t-Test: Two-Sample Assuming Equal Variances
		PpHP2 BMO	PpHP4 BMO			PpHP4 BMO	PpHP6 BMO			PpHP2 BMO	PpHP6 BMO
	Mean	0.204233	0.222767		Mean	0.222767	0.224133		Mean	0.204233	0.224133
	Variance	6.71433e-05	2.67633e-05		Variance	2.67633e-05	5.03333e-07		Variance	6.71433e-05	5.03333e-07
	Observations	3	3		Observations	3	3		Observations	3	3
	Pooled Variance	4.69533e-05			Pooled Variance	1.36333e-05			Pooled Variance	3.38233e-05
	Hypothesized Mean Difference	0			Hypothesized Mean Difference	0			Hypothesized Mean Difference	0
	df	4			df	4			df	4
	t Stat	-3.31258			t Stat	-0.453322			t Stat	-4.19074
	P(T<=t) one-tail	0.0147915			P(T<=t) one-tail	0.33691			P(T<=t) one-tail	0.00689916
	t Critical one-tail	2.13185			t Critical one-tail	2.13185			t Critical one-tail	2.13185
	P(T<=t) two-tail	0.0295831			P(T<=t) two-tail	0.67382			P(T<=t) two-tail	0.0137983
	t Critical two-tail	2.77645			t Critical two-tail	2.77645			t Critical two-tail	2.77645
BMD	t-Test: Two-Sample Assuming Equal Variances				t-Test: Two-Sample Assuming Equal Variances				t-Test: Two-Sample Assuming Equal Variances
		PpHP2 BMD	PpHP4 BMD			PpHP4 BMD	PpHP6 BMD			PpHP2 BMD	PpHP6 BMD
	Mean	1.97413	2.05667		Mean	2.05667	1.82813		Mean	1.97413	1.82813
	Variance	0.000501063	0.000825013		Variance	0.000825013	0.0103575		Variance	0.000501063	0.0103575
	Observations	3	3		Observations	3	3		Observations	3	3
	Pooled Variance	0.000663038			Pooled Variance	0.00559126			Pooled Variance	0.00542928
	Hypothesized Mean Difference	0			Hypothesized Mean Difference	0			Hypothesized Mean Difference	0
	df	4			df	4			df	4
	t Stat	-3.9256			t Stat	3.74318			t Stat	2.42676
	P(T<=t) one-tail	0.00858327			P(T<=t) one-tail	0.0100328			P(T<=t) one-tail	0.0361166
	t Critical one-tail	2.13185			t Critical one-tail	2.13185			t Critical one-tail	2.13185
	P(T<=t) two-tail	0.0171665			P(T<=t) two-tail	0.0200656			P(T<=t) two-tail	0.0722331
	t Critical two-tail	2.77645			t Critical two-tail	2.77645			t Critical two-tail	2.77645
BMG	t-Test: Two-Sample Assuming Equal Variances				t-Test: Two-Sample Assuming Equal Variances				t-Test: Two-Sample Assuming Equal Variances
		PpHP2 BMG	PpHP4 BMG			PpHP4 BMG	PpHP6 BMG			PpHP2 BMG	PpHP6 BMG
	Mean	1.3953	1.41917		Mean	1.41917	1.3298		Mean	1.3953	1.3298
	Variance	0.00470313	0.000515923		Variance	0.000515923	0.00015817		Variance	0.00470313	0.00015817
	Observations	3	3		Observations	3	3		Observations	3	3
	Pooled Variance	0.00260953			Pooled Variance	0.000337047			Pooled Variance	0.00243065
	Hypothesized Mean Difference	0			Hypothesized Mean Difference	0			Hypothesized Mean Difference	0
	df	4			df	4			df	4
	t Stat	-0.572211			t Stat	5.96178			t Stat	1.62714
	P(T<=t) one-tail	0.298901			P(T<=t) one-tail	0.00198725			P(T<=t) one-tail	0.0895179
	t Critical one-tail	2.13185			t Critical one-tail	2.13185			t Critical one-tail	2.13185
	P(T<=t) two-tail	0.597803			P(T<=t) two-tail	0.00397449			P(T<=t) two-tail	0.179036
	t Critical two-tail	2.77645			t Critical two-tail	2.77645			t Critical two-tail	2.77645
BMM	t-Test: Two-Sample Assuming Equal Variances				t-Test: Two-Sample Assuming Equal Variances				t-Test: Two-Sample Assuming Equal Variances
		PpHP2 BMM	PpHP4 BMM			PpHP4 BMM	PpHP6 BMM			PpHP2 BMM	PpHP6 BMM
	Mean	0.2766	0.3208		Mean	0.3208	0.257533		Mean	0.2766	0.257533
	Variance	0.00016663	0.00087877		Variance	0.00087877	3.10333e-06		Variance	0.00016663	3.10333e-06
	Observations	3	3		Observations	3	3		Observations	3	3
	Pooled Variance	0.0005227			Pooled Variance	0.000440937			Pooled Variance	8.48667e-05
	Hypothesized Mean Difference	0			Hypothesized Mean Difference	0			Hypothesized Mean Difference	0
	df	4			df	4			df	4
	t Stat	-2.36778			t Stat	3.69005			t Stat	2.53485
	P(T<=t) one-tail	0.0385034			P(T<=t) one-tail	0.0105089			P(T<=t) one-tail	0.0321661
	t Critical one-tail	2.13185			t Critical one-tail	2.13185			t Critical one-tail	2.13185
	P(T<=t) two-tail	0.0770068			P(T<=t) two-tail	0.0210178			P(T<=t) two-tail	0.0643322
	t Critical two-tail	2.77645			t Critical two-tail	2.77645			t Critical two-tail	2.77645
